# Supplementary material for: Oncologic and obstetric outcomes after conization for adenocarcinoma in situ or stage IA1 cervical cancer
Source: Sci Rep. 2020 Nov 16;10:19920. doi: 10.1038/s41598-020-75512-9 (PMC7669853; doi:10.1038/s41598-020-75512-9)
Supplement: Supplementary file 3 — Supplementary Information 3. [file 41598_2020_75512_MOESM3_ESM.xlsx]

## Sheet: 总表
Supplement 1
Raw data of all patients.
ID	Group of primary objective	Time to primary objective (m)	Primary objective	Group of secondary objective	Time to secondary objective (m)	TCT（-/ASCUS+）	Hr-HPV	Attempted pregnancy	Successful pregnancy	Time to first pregnancy (m)	Live birth	Hysterectomy after conization within 1 year	Date of conization	Cone heigh (mm)	Cone width (mm)	Year	Menopause	Conization methods	Pathology	Accompanied other lesions	Glandular involvement	Width	Depth	Margin involvement	Residual lesions	Positive margin	Surgery method	Interval from conization to hysterectomy	Date of hysterectomy	Adjuvant therapy after surgery	Biopsy	Date of biopsy	Pathology of surgery	subsequent therapy	Date of last follow-up	Final hysterectomy of radiotherapy	Final adjuvant therapy	TCT diagnosis	Interval to first live birth	Date of first pregnancy	首次妊娠结局	Date of first live birth
1	0	21.8333	0	0	21.8333	1	0	1	0	27.3333	0	0	2017-03-03	14.55	27.0161	36.9342	0	1	AIS		0			1	AIS	endocervical					1	2018-05-06	（-）	None	2018-12-18	0		HSIL	27.3333
2	0	29.0333	0	0	29.0333	1	0	1	1	11.8333	1	0	2017-01-11	19.4	21.4265	30.5205	0	2	AIS	LSIL	0			0											2019-06-01	0		ASCUS	11.8333	2018-01-01	term birth	2018-01-01
3	0	29.6333	0	0	29.6333	1	1	1	1	13.9667	1	0	2016-11-08	17.46	21.6315	30.6	0	1	AIS	HSIL	1			0							1	2017-08-31	（-）	None	2019-04-16	0		ASCUS	13.9667	2018-01-01	term birth	2018-01-01
4	0	12	0	0	12	1	1	0				0	2018-04-13	18.43	14.9054	36.6658	0	1	AIS	LSIL	0			0							1	2018-11-22	（-）	None	2019-04-08	0		AGS
5	0	12.2667	0	0	12.2667	1	1	0				0	2018-05-29	20.37	35.739	31.3589	0	1	AIS		0			0							0				2019-06-01	0		ASCUS
6	0	24.7	0	0	24.7	1	1	0				0	2016-12-15	16.49	27.9476	36.9151	0	1	AIS	HSIL	1			0											2018-12-26	0		ASCUS
7	0	13.7333	0	0	13.7333	1	1	0				0	2017-10-17	13.58	18.6318	36.5068	0	1	AIS	HSIL	1			0											2018-12-03	0		ASCUS
8	0	14.2667	0	0	14.2667	1	1	0				0	2017-08-09	18.43	34.4688	30.5863	0	1	AIS	HSIL	1			0											2018-10-11	0		ASCUS
9	0	16	0	0	16	1	1	0				0	2018-02-06	17.46	28.215	38.126	0	1	AIS	HSIL	0			1	HSIL	ectocervical					1	2018-05-02	（-）	None	2019-06-01	0		HSIL
10	0	37.6333	0	0	37.6333	1	1	1	1	18.6	1	0	2015-06-23	18.43	31.674	33.0877	0	1	SCC		1			0							1	2018-12-01	（-）	None	2018-07-26	0		ASCUS	18.6	2017-01-01	term birth	2017-01-01
11	0	98.6	0	0	98.6	1	1	1	1	38.8	1	0	2011-04-26	10.67	33.858	34.2301	0	1	ADC		0	5	3	0							1	2018-07-01	（-）	None	2019-06-01	0		LSIL	47.0667	2014-07-03	pre-term birth	2015-03-08
12	0	17.1333	0	0	17.1333	1	1	1	1	12.1	0	0	2018-01-03	15.52	28.8792	35.8849	0	2	AIS	HSIL	1			0											2019-06-01	0		ASCUS	17.1333	2019-01-01	abortion
13	0	19	0	0	19	0	0	1	1	16	1	0	2017-09-08	18.43	14.9054	31.7288	0	1	AIS		0			0							0				2019-04-01	0		(-)	16	2019-01-01	term birth	2019-01-01
14	0	37	0	0	37	1	1	1	0	39.2667	0	0	2016-03-10	10.67	26.334	34.0192	0	1	ADC	HSIL	1	1	1	0											2019-03-25	0		ASCUS	39.2667
15	0	46.3	0	0	46.3	0	0	1	1	12.6	0	0	2015-08-12	18.43	15.837	34.7644	0	2	AIS	HSIL	1			0							0				2019-06-01	0		(-)	46.3	2014-08-24	abortion
16	0	22.9	0	0	22.9	1	1	0				0	2017-07-14	14.55	40.4415	38.9726	0	2	AIS	HSIL	1			0											2019-06-01	0		ASCUS
17	0	57.8	0	0	57.8	1	1	0				0	2014-09-01	11.64	19.5633	35.8603	0	1	SCC		1	1	1	1	SCC	endocervical									2019-06-01	0		ASCUS
18	0	18.7333	0	0	18.7333	1	1	1	1	20.8333	1	0	2012-04-16	9.7	16.7686	35.0767	0	1	AIS	HSIL	1			0											2013-10-30	0		ASCUS	33	2014-01-01	abortion	2015-01-01
19	0	81.5	0	0	81.5	0	0	1	1	3.36667	1	0	2012-09-20	9.7	27.2745	28.9096	0	1	AIS	HSIL	0			0							1	2012-12-23	（-）	None	2019-06-01	0		(-)	12.5333	2012-12-30	term birth	2013-10-01
20	0	62.4	0	0	62.4	0	1					0	2011-08-09	12.61	36.3319	51.8877	0	1	SCC		0	4	2	1	SCC	ectocervical									2016-09-23	0		(-)
21	0	69.5667	0	0	69.5667	0	0	1	1	66.5	0	0	2013-09-13	14.55	24.453	28.1397	0	1	AIS	HSIL	1			0											2019-06-01	0		(-)	69.5667	2019-03-01	abortion
22	0	81.9667	0	0	81.9667	0	1					0	2012-09-06	14.55	33.858	41.0219	0	1	AIS	HSIL	1			0											2019-06-01	0		(-)
23	0	12.3	0	0	12.3	0	0	0				0	2018-05-28	19.4	40.9899	29.3041	0	1	AIS	HSIL	1			0											2019-06-01	0		(-)
24	0	31.4	0	0	31.4	0	0	0				0	2016-11-01	11.64	30.096	38.6795	0	1	ADC		0	5	1.5	0						Chemotherapy					2019-06-01	0	chemotherapy	(-)
25	0	37.2	0	0	37.2	0	0	1	1	15.9333	0	0	2016-05-11	9.7	25.1529	35.211	0	1	AIS	HSIL	1			0											2019-06-01	0		(-)	37.2	2017-09-01	abortion
26	0	36.4333	0	0	36.4333	0	0	0				0	2016-06-03	15.52	34.7985	37.2	0	1	AIS	HSIL	1			0											2019-06-01	0		(-)
27	0	121.733	0	0	121.733	0	0	1	1	43.1667	1	0	2009-06-01	12.61	13.9738	32.5918	0	1	AIS		0			0											2019-06-01	0		(-)	51.9	2012-12-17	term birth	2013-09-05
28	0	25.2667	0	0	25.2667	0	0	0				0	2017-05-04	10.67	15.837	40.3562	0	2	AIS		0			0											2019-06-01	0		(-)
29	0	20.2	0	0	20.2	0	0	0				0	2017-07-03	9.7	37.2635	38.3178	0	2	AIS	HSIL	1			0											2019-03-01	0		(-)
30	0	12.9667	0	0	12.9667	0	0	0				0	2018-05-08	14.55	19.7505	35.589	0	1	SCC		1	2	1	0											2019-06-01	0		(-)
31	0	19.2667	0	0	19.2667	0	0	0				0	2017-10-31	29	32	33.1288	0	1	AIS		0			0											2019-06-01	0		(-)
32	0	18.5	0	0	18.5	0	0	0				0	2017-10-23	18.43	37.2635	42.3178	0	1	AIS	HSIL	0			0											2019-05-01	0		(-)
33	0	35.7667	0	0	35.7667	0	0	0				0	2016-06-23	16.49	31.674	33.3699	0	1	SCC		0	1	1	1	HSIL	ectocervical					1	2017-03-01	（-）		2019-06-01	0		(-)
34	0	11.9333	0	0	11.9333	0	0	0				0	2018-06-08	18.43	25.1529	27.8192	0	1	SCC		1	4	2	0											2019-06-01	0		(-)
35	0	56.3	0	0	56.3	0	0	0				0	2014-10-16	13	20.4949	40.274	0	1	ADC		0	1	1	0											2019-06-01	0		(-)
36	0	47.6667	0	0	47.6667	0	0	1	1	6.7	1	0	2015-07-02	12.61	34.4688	28.9233	0	1	SCC		0	2	1.5	0											2019-06-01	0		(-)	15.2333	2016-01-19	pre-term birth	2016-10-01
37	0	37.1667	0	0	37.1667	0	0	0				0	2013-12-04	14.55	29.8108	43.3562	0	1	AIS	HSIL	1			0											2016-12-23	0		(-)
38	0	48.3667	0	0	48.3667	0	0	0				0	2015-06-11	14.55	19.5633	36.8712	0	1	AIS		0			0											2019-06-01	0		(-)
39	0	59.0667	0	0	59.0667	0	0					0	2009-02-13	12.61	35.4003	40.6	0	1	AIS		0			0											2013-12-21	0		(-)
40	0	64.1333	0	0	64.1333	0	0					0	2007-12-18	16.49	14.9054	30.6986	0	1	AIS	HSIL	1			0											2013-03-25	0		(-)
41	0	64.0667	0	0	64.0667	0	0	0				0	2014-02-25	16.49	29.1555	49.4932	0	1	SCC		1	2	3	1	SCC	endocervical									2019-06-01	0		(-)
42	0	71.9	0	0	71.9	0	0	1	1	10	1	0	2013-07-05	15.52	19.7505	31.5425	0	1	AIS	HSIL	1			0											2019-06-01	0		(-)	23.2	2014-05-01	abortion	2015-06-01
43	0	66.1	0	0	66.1	0	0	1	1	14.3	1	0	2013-10-29	10.67	19.5633	30.6164	0	1	AIS		1			0											2019-04-04	0		(-)	14.3	2015-01-01	term birth	2015-01-01
44	0	23.4	0	0	23.4	0	0	1	0	35.6333	0	0	2016-06-27	12.61	15.048	32.4849	0	2	AIS	HSIL	1			0											2018-05-30	0		(-)	35.6333
45	0	13.9333	0	0	13.9333	0	0	0				0	2018-04-09	17.46	28.8792	30.8849	0	1	ADC		0	1	1	0											2019-06-01	0		(-)
46	0	71.1	0	0	71.1	0	0	1	0	72.7667	0	0	2013-06-09	14.55	40.9899	40.6959	0	1	AIS	HSIL	0			0											2019-04-12	0		(-)	72.7667
47	0	14.9667	0	0	14.9667	0	0	1	0	14.9667	0	0	2018-03-09	21.34	27.2745	36.7726	0	1	AIS	HSIL	1			0											2019-06-01	0		(-)	14.9667
48	0	12.7333	0	0	12.7333	0	0	1	0	12.7333	0	0	2018-05-15	13.58	23.2897	31.6521	0	2	AIS	HSIL	1			0											2019-06-01	0		(-)	12.7333
49	0	61.0667	0	0	61.0667	0	0					0	2014-03-08	9.7	41.9215	51.6603	1	1	AIS	HSIL	0			0											2019-03-14	0		(-)
50	0	98.9667	0	0	98.9667	0	0					0	2011-01-19	17.46	22.3581	36.6247	0	1	AIS	HSIL	1			0											2019-03-07	0		(-)
51	0	19.1	0	0	19.1	0	0	0				0	2017-08-10	9.7	16.7686	35.874	0	1	SCC	AIS	1			0											2019-03-06	0		(-)
52	0	21.7	0	0	21.7	0	0	0				0	2017-03-24	11.64	14.1075	36.7315	0	2	AIS		0			0											2019-01-04	0		(-)
53	0	12	0	0	12	0	0	1	1	12.2667	1	0	2017-12-29	17.46	20.691	29.3918	0	1	AIS	HSIL	1			0											2018-12-24	0		(-)	12.2667	2019-01-01	term birth	2019-01-01
54	0	13.4333	0	0	13.4333	0	0	0				0	2017-11-10	19.4	40.9899	31.9233	0	1	AIS		0			0											2018-12-18	0		(-)
55	0	31.9333	0	0	31.9333	0	0	1	1	17.7	1	0	2016-07-19	14.55	20.4949	35.5315	0	1	AIS		0			0											2019-03-04	0		(-)	17.7	2018-01-01	term birth	2018-01-01
56		29.5	0		29.5	0	0					0	2016-07-15	18.43	34.7985	55.1507	1	1	SCC		1	2	2.5	0						radiotherapy					2018-12-17		radiotherapy	(-)
57	0	18.8333	0	0	18.8333	0	0	0				0	2017-05-11	10.67	21.4265	44.3945	0	1	AIS		0			0											2018-11-27	0		(-)
58	0	46.0667	0	0	46.0667	0	0	0				0	2015-03-06	17.46	25.3935	35.9507	0	1	AIS		0			0											2018-12-17	0		(-)
59	0	67.1333	0	0	67.1333	0	0	1	0	74.7	0	0	2013-04-12	11.64	27.9476	33.6904	0	1	AIS	HSIL	1			0											2018-10-17	0		(-)	74.7
60	0	23.7667	0	0	23.7667	0	0	1	0	35.0667	0	0	2016-07-14	18.43	40.0583	32.1671	0	1	AIS	HSIL	1			0											2018-06-27	0		(-)	35.0667
61	0	16.2667	0	0	16.2667	0	0	0				0	2017-02-16	26	30	39.3041	0	1	AIS	HSIL	0			0											2018-06-19	0		(-)
62	0	19.1667	0	0	19.1667	0	0	0				0	2017-11-03	13.58	29.8108	46.4082	0	1	AIS	HSIL	1			0											2019-06-01	0		(-)
63	0	57.1667	0	0	57.1667	0	0	0				0	2014-01-26	12.61	34.4688	42.7562	0	1	AIS	HSIL	0			0											2018-10-07	0		(-)
64	0	103.1	0	0	103.1	0	0					0	2008-12-19	10.67	14.9054	37.989	0	1	SCC		1	4.5	2	0											2017-06-08	0		(-)
65	0	27.8667	0	0	27.8667	0	0	1	0	31.9	0	0	2016-10-17	9.7	30.096	33.8521	0	1	AIS	HSIL	1			0											2019-01-31	0		(-)	31.9
66	0	43.7	0	0	43.7	0	0	1	0	50.7333	0	0	2015-04-01	14.55	28.215	31.1589	0	1	SCC		1	2	1	0											2018-11-02	0		(-)	50.7333
67	0	38.4	0	0	38.4	0	0	0				0	2011-02-24	14.55	18.81	30.4849	0	1	SCC	AIS	1			1	SCC	endocervical									2014-04-21	0		(-)
68	0	15.9	0	0	15.9	0	0	0				0	2017-05-17	25.22	22.3581	30.5315	0	1	AIS	HSIL	1			0											2018-09-06	0		(-)
69	0	24.8	0	0	24.8	0	0	0				0	2010-09-26	27.16	22.3581	38.663	0	1	AIS	HSIL	1			0											2012-10-09	0		(-)
70	0	15.9333	0	0	15.9333	0	0	0				0	2018-02-08	12.61	41.382	34.3452	0	2	AIS	HSIL	1			0											2019-06-01	0		(-)
71	0	76.2333	0	0	76.2333	0	0	0				0	2013-02-25	18.43	20.4949	37.0521	0	1	AIS	HSIL	1			0											2019-06-01	0		(-)
72	0	92.0333	0	0	92.0333	0	0					0	2010-11-12	13.58	15.837	42.126	0	1	ADC	HSIL	1	1	3	0											2018-06-04	0		(-)
73	0	34.4	0	0	34.4	0	0	0				0	2016-08-03	10.67	13.9738	31.8575	0	2	SCC	AIS	1			1	HSIL	ectocervical									2019-06-01	0		(-)
74	0	34.7	0	0	34.7	0	0	0				0	2016-07-25	10.67	16.7686	36.7699	0	1	AIS	HSIL	1			0											2019-06-01	0		(-)
75	0	152.567	0	0	152.567	0	0					0	2006-06-30	10.67	26.0845	37.7205	0	1	AIS		0			1	HSIL	endocervical									2019-01-10	0		(-)
76	0	16.2333	0	0	16.2333	0	0	1	1	21	1	0	2013-09-09	16.49	23.2897	24.1671	0	1	AIS	HSIL	1			0											2015-01-09	0		(-)	21	2015-06-01	term birth	2015-06-01
77	0	94.7667	0	0	94.7667	0	0					0	2011-08-19	15.52	19.5633	31.6027	0	1	SCC		0		1	0											2019-06-01	0		(-)
78	0	32.7	1		43.6333	0	1					0	2015-05-12	9.7	20.691	33.8849	0	1	SCC		1	1	1	1	HSIL	endocervical					1	2018-01-17	carcinoma of vulva	Radiotherapy	2018-12-11		radiotherapy	(-)
79	0	37.5667	0	0	37.5667	0	1	0				0	2015-05-25	9.7	29.1555	40.4274	0	1	SCC		0	1	1	0											2018-06-25	0		(-)
80	0	45.8667	0	0	45.8667	0	1	1	1	32.7333	1	0	2014-04-25	15.52	19.7505	27.3562	0	1	AIS	HSIL	1			0											2018-01-30	0		(-)	44.9	2017-01-01	abortion	2018-01-01
81	0	35.2667	0	0	35.2667	0	1	1	1	27.1667	1	0	2015-10-09	18.43	35.4003	27.7452	0	1	AIS	HSIL	1			0											2018-09-01	0		(-)	27.1667	2018-01-01	term birth	2018-01-01
82												0	2009-03-19	17.46	31.0365	37.9808	0	1	SCC		1	1	1	0
83												0	2007-01-25	13	22.3581	36.8082	0	1	AIS	HSIL	1			0
84												0	2004-01-09	23.28	27.0161	30.137	0	1	SCC		0	1	1	0
85	0	127.067	0	0	127.067	0	0					0	2008-12-23	25.22	36.6795	42.7425	0	1	ADC	HSIL	1	1	1.5	0											2019-06-01	0		(-)
86	0	98.5667	0	0	98.5667	0	1					0	2011-01-25	19.4	27.2745	40.0575	0	1	SCC		1	1	1	0											2019-03-01	0		(-)
87	0	45.9667	0	1	45.9667	0	0					0	2006-05-22	15.52	34.4688	26.4	0	1	SCC		0	1	2	0							1	2008-02-18	子宫腺肌病	hysterectomy	2010-03-01	1		(-)
88	1	12.4333	0	1	12.4333	0	1					1	2018-05-24	28.13	28.215	50.9726	0	1	AIS		0			0			Simple hysterectomy	49	2019-01-22						2019-06-01	1		(-)
89	0	18	0	1	18	0	1					0	2016-01-27	18.43	24.2213	40.5781	0	1	AIS	LSIL	0			0							1	2017-06-10	（-）	hysterectomy	2017-07-20	1		(-)
90	0	41.8333	1	1	150.6	0	1					0	2006-10-17	24	40.9899	34.9644	0	1	SCC		1	1	1.5	1	SCC	endocervical+ectocervical					1	2010-03-25	CIN3	hysterectomy	2019-03-01	1		(-)
91	0	173.633	1	1	194.833	0	1					0	2003-03-31	10.67	39.1267	36.7863	0	1	SCC		1	1	2	1	SCC	endocervical					1	2017-07-04	SCC IA1	RH	2019-04-01	1		(-)
92												1	2008-01-07	9.7	14.1075	41.2795	0	1	AIS		0			1	AIS	endocervical	Simple hysterectomy	5	2008-01-12
93	1	71.7	0	1	71.7	1	0					1	2013-07-11	14.55	20.4949	47.2329	0	1	SCC		1	1	1	0			Simple hysterectomy	47	2013-08-27						2019-06-01	1		LSIL
94	1	84.2	0	1	84.2	1	0					1	2010-05-21	11.64	19.7505	44.0795	0	1	ADC		0	1	2	1	ADC	endocervical	RH	32	2010-06-22						2017-04-20	1		LSIL
95	1	100.333	0	1	100.333	1	0					1	2009-02-27	15	23.2897	44.011	0	1	AIS	HSIL	1			0			Simple hysterectomy	0	2009-02-27						2017-05-26	1		LSIL
96	1	92.3	0	1	92.3	1	0					1	2011-04-07	14.55	20.4949	41.0329	0	1	SCC		1	1	1	0			Simple hysterectomy	82	2011-06-28						2018-11-05	1		ASCUS
97	1	25.7667	0	1	25.7667	1	0					1	2016-05-10	19.4	32.6056	39.4904	0	1	SCC		1	1	1	1	HSIL	endocervical	Simple hysterectomy	65	2016-07-14						2018-06-22	1		ASCUS
98	1	25.3333	0	1	25.3333	1	0					1	2014-05-29	12.61	27.2745	41.4795	0	1	AIS	HSIL	1			0			Simple hysterectomy	135	2014-10-11						2016-06-27	1		HSIL
99	1	20.1	0	1	20.1	1	1					1	2017-08-16	12.61	32.6056	57.411	1	1	SCC		1	5	3	0			Simple hysterectomy	44	2017-09-29						2019-04-11	1		ASCUS
100	1	37.1333	0	1	37.1333	1	1					1	2016-02-17	11.64	32.6056	70.8082	1	1	AIS		0			1	AIS	endocervical	Simple hysterectomy	35	2016-03-23						2019-03-07	1		ASCUS
101	1	116.867	0	1	116.867	1	1					1	2009-07-28	16.49	29.1555	35.6849	0	1	AIS	HSIL	1			0			Simple hysterectomy	114	2009-11-19						2019-03-04	1		LSIL
102	1	37.0667	0	1	37.0667	1	1					1	2016-01-07	19.4	36.3319	45.937	0	2	AIS	HSIL	1			0			Simple hysterectomy	62	2016-03-09						2019-01-23	1		ASCUS
103	1	14.6	0	1	14.6	1	1					1	2018-03-20	14.55	17.8695	57.2795	1	1	AIS		0			0			Simple hysterectomy	49	2018-09-07						2019-06-01	1		ASCUS
104	1	206.567	0	1	206.567	1	1					1	2002-01-22	10.67	40.9899	46.1014	0	1	SCC		1	1	2	0			Simple hysterectomy	3	2002-01-25		1	2018-07-10	（-）	None	2019-01-10	1		LSIL
105	1	84.5	0	1	84.5	1	1					1	2012-01-29	18.43	33.5372	43.9671	0	1	SCC		1	7	3	0			Simple hysterectomy	26	2012-02-24						2019-01-07	1		ASCUS
106	1	77.8333	0	1	77.8333	1	1					1	2012-08-07	14.55	41.382	41.1315	0	1	ADC	HSIL	0	1	3	0			RH	35	2012-09-11						2018-12-29	1		ASCUS
107		13.1667	0		13.1667	1	1					1	2017-08-15	17.46	20.4949	47.0027	0	1	SCC	AIS	1	3	2	0			Simple hysterectomy	35	2017-09-19	radiotherapy					2018-09-14		radiotherapy	ASCUS
108	1	26.2333	0	1	26.2333	1	1					1	2016-10-21	11.64	37.62	51.5205	1	1	ADC		0	1	1	0			Simple hysterectomy	69	2016-12-29						2018-12-17	1		ASCUS
109	1	18.3667	0	1	18.3667	1	1					1	2017-11-27	25	35	59.2575	1	2	SCC		1	1	1	0			Simple hysterectomy	51	2018-01-17						2019-06-01	1		LSIL
110	1	13.8667	0	1	13.8667	1	1					1	2017-02-04	18.43	15.9885	51.8849	1	2	AIS	HSIL	0			1	AIS	endocervical	Simple hysterectomy	45	2017-03-21		1	2018-03-03	VaIN1	None	2018-03-27	1		ASCUS
111	1	23.8667	0	1	23.8667	1	1					1	2016-11-17	16.49	24.2213	39.8521	0	1	AIS		0			0			Simple hysterectomy	124	2017-03-21						2018-11-03	1		ASCUS
112	1	34.8667	1		60.3	1	1					1	2013-06-18	16.49	34.4688	49.7808	0	1	ADC		0	1	1	1	ADC	ectocervical	RH	44	2013-07-31		1	2016-04-29	AIS of vaginal stump	Radiotherapy	2018-06-01		radiotherapy	ASCUS			First pregnancy outcome
113	1	15.2333	0	1	15.2333	1	1					1	2018-03-01	9.7	19.5633	37.0466	0	1	AIS	HSIL	1			1	AIS	endocervical	Simple hysterectomy	243	2018-10-30						2019-06-01	1		ASCUS
114	1	66.1667	0	1	66.1667	1	1					1	2013-07-18	18.43	26.334	38.7836	0	1	SCC		0	1	1	0			Simple hysterectomy	47	2013-09-03						2018-12-24	1		LSIL
115	1	19.0333	0	1	19.0333	1	1					1	2017-05-08	11.64	34.4688	53.2849	1	1	AIS	HSIL	1			0			Simple hysterectomy	45	2017-06-22						2018-11-30	1		ASCUS
116	1	17.6333	0	1	17.6333	1	1					1	2017-12-19	18.43	28.215	34.5562	0	2	AIS		0			1	AIS	endocervical	Simple hysterectomy	100	2018-03-29						2019-06-01	1		ASCUS
117	1	96.1	0	1	96.1	1	1					1	2009-10-10	28.13	28.8792	45.4329	0	1	SCC		1	2	1	1	SCC	ectocervical	Simple hysterectomy	30	2009-11-09						2017-09-01	1		ASCUS
118	1	123.6	0	1	123.6	1	1					1	2008-03-17	17.46	35.4003	43.1644	0	1	SCC		0	3	3	0			RH	30	2008-04-16						2018-05-12	1		ASCUS
119	1	83.6667	0	1	83.6667	0	1					1	2012-07-17	9.7	15.9885	36.4932	0	1	AIS	HSIL	0			0			Simple hysterectomy	70	2012-09-25						2019-06-01	1		(-)
120	1	54.0333	0	1	54.0333	0	1					1	2014-04-03	10.67	24.453	40.1479	0	1	SCC		1	1	2	1	SCC	endocervical	Simple hysterectomy	40	2014-05-13						2018-09-10	1		(-)
121	1	18.4	0	1	18.4	0	0					1	2017-07-11	13.58	41.382	45.0685	0	2	SCC		1	1	2	0			Simple hysterectomy	51	2017-08-31						2019-01-14	1		(-)
122	1	39.1	0	1	39.1	0	0					1	2011-08-16	28.13	13.9738	41.474	0	1	AIS		0			0			Simple hysterectomy	56	2011-10-11						2014-11-01	1		(-)
123	1	38.5333	0	1	38.5333	0	0					1	2016-04-01	9.7	20.691	36.2027	0	2	AIS	HSIL	0			0			Simple hysterectomy	56	2016-05-27						2019-06-01	1		(-)
124	1	41.2333	0	1	41.2333	0	0					1	2016-01-11	19.4	21.4265	31.8493	0	2	AIS		0			1	AIS	endocervical	Simple hysterectomy	109	2016-04-29						2019-06-01	1		(-)
125	1	25.2	0	1	25.2	0	0					1	2013-05-24	18.43	31.674	50.6603	1	1	AIS		0			1	AIS	endocervical	Simple hysterectomy	56	2013-07-19						2015-06-19	1		(-)
126	1	118.667	0	1	118.667	0	0					1	2006-10-12	19.4	37.2635	51.1151	1	1	ADC		0	1	1	0			Simple hysterectomy	35	2006-11-16						2016-07-11	1		(-)
127	1	24.5333	0	1	24.5333	0	0					1	2013-08-05	13.58	14.1075	42.7671	0	1	ADC		0			1	ADC	endocervical+ectocervical	Simple hysterectomy	31	2013-09-05						2015-08-11	1		(-)
128	1	127.6	0	1	127.6	0	0					1	2004-06-15	20	30	37.737	0	1	SCC		0	7	3	0			Simple hysterectomy	30	2004-07-15						2014-12-08	1		(-)
129	1	40.1	0	1	40.1	0	0					1	2015-08-25	9.7	16.929	59.0767	1	1	ADC	HSIL	1	1	1	0			Simple hysterectomy	58	2015-10-22						2018-12-10	1		(-)
130	1	61.5	0	1	61.5	0	0					1	2013-06-27	29.1	19.7505	33.3123	0	2	ADC	HSIL	0	3	1	0			Simple hysterectomy	42	2013-08-08						2018-07-16	1		(-)
131	1	123.2	0	1	123.2	0	0					1	2008-03-31	32.01	34.7985	56.5562	1	1	SCC		0	1	3	0			RH	37	2008-05-07						2018-05-14	1		(-)
132	1	32.8	0	1	32.8	0	0					1	2016-09-20	13.58	15.9885	42.389	0	1	AIS	HSIL	1			0			Simple hysterectomy	56	2016-11-15						2019-06-01	1		(-)
133	1	101.7	0	1	101.7	0	0					1	2010-11-23	11.64	32.9175	47.6493	0	1	SCC		1		1	1	SCC	endocervical	Simple hysterectomy	51	2011-01-13						2019-04-01	1		(-)
134	1	23.9333	0	1	23.9333	0	0					1	2017-06-13	21.34	39.1267	49.6822	1	1	AIS	HSIL	0			0			Simple hysterectomy	49	2017-08-01						2019-06-01	1		(-)
135	1	12.3333	0	1	12.3333	0	0					1	2018-05-27	14.55	36.6795	67.1589	1	2	SCC		1	1	1	0			Simple hysterectomy	48	2018-09-13						2019-06-01	1		(-)
136	1	18.9333	0	1	18.9333	0	0					1	2017-11-10	22.31	22.3581	59.4466	1	1	AIS		0			0			Simple hysterectomy	56	2018-01-05						2019-06-01	1		(-)
137	1	39.4667	0	1	39.4667	0	0					1	2011-08-17	15.52	22.3581	38.8548	0	1	SCC		1	6.5	3	0			Simple hysterectomy	62	2011-10-18						2014-11-13	1		(-)
138	1	37.9333	0	1	37.9333	0	0					1	2016-04-19	12.61	39.1267	60.4301	1	1	SCC		1	1	1	1	HSIL	endocervical	Simple hysterectomy	3	2016-04-22						2019-06-01	1		(-)
139	1	75.6667	0	1	75.6667	0	0					1	2013-03-14	20	25	45.2384	0	1	AIS	HSIL	0			0			Simple hysterectomy	84	2013-06-06						2019-06-01	1		(-)
140	1	25.4333	0	1	25.4333	0	0					1	2011-10-27	31.04	29.8108	47.663	0	1	AIS		0			0			Simple hysterectomy	54	2011-12-20						2013-11-28	1		(-)
141	1	47.5333	0	1	47.5333	0	0					1	2013-07-25	15.52	26.0845	45.7836	0	1	SCC		1	7	3	1	SCC	endocervical	RH	42	2013-09-05						2017-06-20	1		(-)
142	1	100	0	1	100	0	0					1	2010-04-22	9.7	31.0365	34.4548	0	1	ADC		0	6	2	1	ADC	endocervical	Simple hysterectomy	236	2010-12-14						2018-07-09	1		(-)
143	1	20.3667	0	1	20.3667	0	0					1	2017-09-28	12.61	28.8792	39.5123	0	1	SCC		1	2	1	0			Simple hysterectomy	46	2017-11-13						2019-06-01	1		(-)
144	1	16.5333	0	1	16.5333	0	0					1	2017-02-16	23	38.1951	61.9397	1	1	SCC		1	1	1	0			Simple hysterectomy	35	2017-03-23						2018-06-27	1		(-)
145	1	16.1	0	1	16.1	0	0					1	2017-12-26	23.28	16.929	48.4959	0	1	ADC		0	1	2	0			Simple hysterectomy	91	2018-03-27						2019-04-23	1		(-)
146	1	33.5667	0	1	33.5667	0	0					1	2016-07-21	11.64	23.5125	37.8438	0	1	AIS		0			1	AIS	endocervical	Simple hysterectomy	43	2016-09-02						2019-04-24	1		(-)
147	1	13.2	0	1	13.2	0	0					1	2018-03-12	9.7	29.8108	35.4274	0	1	AIS		0			0			Simple hysterectomy	211	2018-10-09						2019-04-12	1		(-)
148	1	13.0333	0	1	13.0333	0	0					1	2018-05-06	17.46	24.453	47.863	0	2	AIS	LSIL	0			0			Simple hysterectomy	42	2018-10-18						2019-06-01	1		(-)
149	1	15.5333	0	1	15.5333	0	0					1	2018-02-20	21.34	29.1555	49.0247	0	2	AIS		0			0			Simple hysterectomy	56	2018-09-14						2019-06-01	1		(-)
150	1	12.4333	0	1	12.4333	0	0					1	2018-05-24	9.7	22.572	37.3644	0	2	AIS	LSIL	0			1	AIS	endocervical	Simple hysterectomy	75	2018-08-07						2019-06-01	1		(-)
151	1	74.9667	0	1	74.9667	0	0					1	2012-11-27	14.55	34.4688	42.0849	0	1	AIS		0			0			Simple hysterectomy	44	2013-01-10						2019-01-24	1		(-)
152	1	22.2667	0	1	22.2667	0	0					1	2017-03-10	9.7	35.739	44.1781	0	2	AIS	HSIL	1			1	AIS	endocervical	Simple hysterectomy	42	2017-04-21						2019-01-07	1		(-)
153	1	12.0333	0	1	12.0333	0	0					1	2018-06-05	18.43	21.4265	44.6219	0	1	AIS	HSIL	1			1	AIS	endocervical	Simple hysterectomy	28	2018-07-03						2019-06-01	1		(-)
154	1	33.3333	0	1	33.3333	0	0					1	2016-04-01	30.07	21.4265	38.537	0	1	SCC	AIS	1		1	0			Simple hysterectomy	53	2016-05-24						2018-12-27	1		(-)
155	1	12.4	0	1	12.4	0	0					1	2018-05-25	17.46	38.5605	50.5425	1	1	AIS		0			0			Simple hysterectomy	60	2018-07-24						2019-06-01	1		(-)
156	1	57.1667	0	1	57.1667	0	0					1	2014-04-16	16	23.2897	48.0986	1	1	AIS		0			0			Simple hysterectomy	56	2014-06-11						2018-12-26	1		(-)
157	1	163.767	0	1	163.767	0	0					1	2005-07-12	9.7	28.8792	41.6685	0	1	SCC		0	4	3	0			Simple hysterectomy	28	2005-08-09						2018-12-24	1		(-)
158	1	79.3667	0	1	79.3667	0	0					1	2012-06-14	18.43	15.837	30.263	0	1	ADC	HSIL	0	1	1	0			Simple hysterectomy	61	2012-08-14						2018-12-21	1		(-)
159	1	99.5667	0	1	99.5667	0	0					1	2010-09-30	13.58	15.9885	32.4356	0	1	SCC		1	2	2	0			Simple hysterectomy	77	2010-12-16						2018-12-04	1		(-)
160	1	49.8333	0	1	49.8333	0	0					1	2014-10-16	25.22	24.453	39.2027	0	1	SCC		1	2	1	0			RH	33	2014-11-18						2018-11-19	1		(-)
161	1	29.3667	0	1	29.3667	0	0					1	2016-12-13	14.55	31.977	48.7233	1	2	ADC		0			0			Simple hysterectomy	70	2017-02-21						2019-05-13	1		(-)
162	1	109.533	0	1	109.533	0	0					1	2009-12-28	14.55	24.2213	35.674	0	1	SCC	AIS	1		1	0			Simple hysterectomy	204.383	2010-07-20 09:11:35						2018-12-27	1		(-)
163	1	76.7	0	1	76.7	0	0					1	2012-07-11	16.49	20.4949	50.5205	1	1	AIS	HSIL	1			0			Simple hysterectomy	35	2012-08-15						2018-10-29	1		(-)
164	1	17.7	0	1	17.7	0	0					1	2017-09-21	14.55	35.739	51.811	1	1	AIS	HSIL	1			0			Simple hysterectomy	43	2017-11-03						2019-03-06	1		(-)
165	1	50.1667	0	1	50.1667	0	0					1	2014-08-07	14.55	13.9738	44.7397	0	1	ADC	HSIL	1	3	2	0			Simple hysterectomy	65	2014-10-11						2018-09-20	1		(-)
166	1	14.2667	0	1	14.2667	0	0					1	2018-03-30	28	39.1267	46.4274	0	2	SCC		1	3	2.2	1	HSIL	endocervical	Simple hysterectomy	28	2018-04-27						2019-06-01	1		(-)
167	1	108.267	0	1	108.267	0	0					1	2009-06-29	16.49	27.9476	45.263	0	1	AIS		0			0			Simple hysterectomy	59	2009-08-27						2018-05-21	1		(-)
168	1	58.1	0	1	58.1	0	0					1	2013-08-01	13.58	14.9054	30.0767	0	1	AIS		0			0			Simple hysterectomy	41	2013-09-11						2018-05-10	1		(-)
169	1	35.3333	0	1	35.3333	0	0					1	2015-05-19	13.58	33.858	37.7041	0	1	AIS	HSIL	1			0			Simple hysterectomy	50	2015-07-08						2018-04-13	1		(-)
170	1	162.367	0	1	162.367	0	0					1	2004-12-09	13.58	16.7686	35.3479	0	1	SCC		1	3	1	0			Simple hysterectomy	33	2005-01-11						2018-04-11	1		(-)
171	1	14.4333	0	1	14.4333	0	0					1	2017-01-04	18.43	40.9899	31.9781	0	1	SCC		1			0			Simple hysterectomy	98	2017-04-12						2018-03-13	1		(-)
172	1	32.0667	0	1	32.0667	0	0					1	2016-10-12	27.16	27.2745	50.3836	1	1	AIS	HSIL	1			0			Simple hysterectomy	36	2016-11-17						2019-06-01	1		(-)
173	1	32.7667	0	1	32.7667	0	0					1	2016-09-21	19.4	14.9054	42.3479	0	1	SCC		0	5	3	0			Simple hysterectomy	63	2016-11-23						2019-06-01	1		(-)
174	1	38.4667	0	1	38.4667	0	0					1	2014-05-20	14.55	35.739	37.1753	0	2	ADC		0	1	1	0			RH	29	2014-06-18						2017-07-17	1		(-)
175	1	30.1667	0	1	30.1667	0	0					1	2016-12-08	14.55	25.3935	42.7507	0	1	AIS	HSIL	1			1	AIS	endocervical	Simple hysterectomy	57	2017-02-03						2019-06-01	1		(-)
176	1	90.3	0	1	90.3	0	0					1	2007-12-06	13.58	16.7686	50.1288	0	1	SCC	AIS	1	5	2	0			Simple hysterectomy	33	2008-01-08						2015-05-07	1		(-)
177	1	91.7	0	1	91.7	0	0					1	2011-06-01	14.55	29.8108	55.7836	1	1	SCC		0	1	1	0			Simple hysterectomy	49	2011-07-20						2018-12-12	1		(-)
178	1	41.1	0	1	41.1	0	0					1	2015-07-29	14.55	33.5372	32.4329	0	1	ADC	HSIL	0	1	3	0			Simple hysterectomy	48	2015-09-15						2018-12-13	1		(-)
179	1	57.7333	0	1	57.7333	0	0					1	2014-09-03	16.49	23.2897	35.4164	0	2	AIS	HSIL	0			0			Simple hysterectomy	71	2014-11-13						2019-06-01	1		(-)
180	1	23.6333	0	1	23.6333	0	0					1	2012-01-10	15.52	38.1951	36.2822	0	1	AIS	HSIL	0			0			Simple hysterectomy	98	2012-04-17						2013-12-19	1		(-)
181	1	91.4333	0	1	91.4333	0	0					1	2011-06-14	30.07	15.9885	35.537	0	1	ADC	LSIL	0	1	1	0			Simple hysterectomy	35	2011-07-19						2018-12-17	1		(-)
182	1	54.7667	0	1	54.7667	0	0					1	2014-04-23	18.43	24.2213	39.8685	0	1	SCC		0	3	2.5	0			Simple hysterectomy	0	2014-04-23						2018-10-22	1		(-)
183	1	14.8667	0	1	14.8667	0	0					1	2017-02-10	13.58	36.3319	44.1699	0	1	AIS		0			0			Simple hysterectomy	68	2017-04-19						2018-05-02	1		(-)
184	1	77.0667	0	1	77.0667	0	0					1	2011-01-18	11.64	30.7424	45.5781	0	1	SCC		0	1	3	0			Simple hysterectomy	49	2011-03-08						2017-05-18	1		(-)
185	1	25.1667	0	1	25.1667	0	0					1	2011-03-25	30	30	40.3726	0	1	SCC		1	1	1	0			Simple hysterectomy	0	2011-03-25						2013-04-18	1		(-)
186	1	145.6	0	1	145.6	0	0					1	2005-08-24	18.43	32.6056	27.1973	0	1	SCC		1	2	2	0			Simple hysterectomy	92	2005-11-24						2017-08-09	1		(-)
187	1	173.667	0	1	173.667	0	0					1	2004-04-30	13.58	26.0845	36.2658	0	1	SCC		0	1	2	0			Simple hysterectomy	28	2004-05-28						2018-08-05	1		(-)
188	1	125.033	0	1	125.033	0	0					1	2008-03-24	11.64	39.501	57.7589	1	1	AIS		0			0			Simple hysterectomy	3	2008-03-27						2018-07-01	1		(-)
189	1	127.967	0	1	127.967	0	0					1	2008-04-28	15.52	34.7985	40.4877	0	1	SCC		1	2	2	0			RH	38	2008-06-05						2018-11-01	1		(-)
190	1	160.867	0	1	160.867	0	0					1	2004-06-15	16.49	13.9738	31.2795	0	1	SCC		1	1	2	1	SCC	ectocervical	RH	22	2004-07-07						2017-09-01	1		(-)
191	1	14.1	0	1	14.1	0	0					1	2018-01-29	15.52	33.5372	46.0712	0	2	AIS	HSIL	1			1	AIS	endocervical	Simple hysterectomy	52	2018-03-22						2019-03-28	1		(-)
192	1	60.2667	0	1	60.2667	0	0					1	2014-01-27	15.52	24.2213	40.4411	0	1	ADC	LSIL	0	7	3	0			Simple hysterectomy	45	2014-03-13						2019-01-09	1		(-)
193	1	69.9	0	1	69.9	0	0					1	2011-04-08	16.49	21.4265	50.7233	1	1	SCC		0	6	2	1	SCC	ectocervical	Simple hysterectomy	38	2011-05-16						2017-01-03	1		(-)
194	1	68.5667	0	1	68.5667	0	0					1	2011-02-23	19.4	27.0161	42.7589	0	1	AIS		0			0			Simple hysterectomy	44	2011-04-08						2016-10-11	1		(-)
195	1	58.7	0	1	58.7	0	0					1	2014-08-05	16.49	15.837	52.4521	1	1	SCC	AIS	1	1	1	0			Simple hysterectomy	41	2014-09-15						2019-06-01	1		(-)
196	1	34.8	0	1	34.8	0	0					1	2011-12-05	17.46	16.7686	41.2411	0	1	AIS	HSIL	0			0			Simple hysterectomy	53	2012-02-06						2014-10-14	1		(-)
197	1	24.5667	0	1	24.5667	0	0					1	2013-06-09	19.4	31.977	44.5534	0	2	AIS	HSIL	0			0			Simple hysterectomy	58	2013-08-06						2015-06-16	1		(-)
198	1	14.3333	0	1	14.3333	0	1					1	2018-03-28	9.7	40.0583	39.8466	0	1	AIS		0			0			Simple hysterectomy	56	2018-05-23						2019-06-01	1		(-)
199	1	30.0333	0	1	30.0333	0	1					1	2016-05-26	10.67	35.4003	56.7589	1	1	ADC		0	1	1	0			Simple hysterectomy	35.5885	2016-06-30 14:07:23						2018-11-13	1		(-)
200	1	15.8333	0	1	15.8333	0	1					1	2017-07-25	16.49	17.8695	57.6548	1	2	SCC		1	3	2	0			Simple hysterectomy	59	2017-09-22		1	2018-10-15	（-）	None	2018-11-12	1		(-)
201	1	32.5	0	1	32.5	0	1					1	2016-09-29	18.43	30.7424	44.9644	0	2	SCC		0	5	2	0			Simple hysterectomy	48	2016-11-16						2019-06-01	1		(-)
202	1	17.8	0	1	17.8	0	1					1	2016-03-29	23.28	42.3225	68.526	1	1	ADC		1	1	1	0			Simple hysterectomy	56	2016-05-24						2017-09-14	1		(-)
203	1	13.2667	0	1	13.2667	0	1					1	2018-04-29	20.37	30.7424	51.1918	1	2	AIS	HSIL	1			0			Simple hysterectomy	54	2018-11-22						2019-06-01	1		(-)
204	1	70.6	0	1	70.6	0	1					1	2013-01-10	14.55	16.929	45.1507	0	1	AIS	HSIL	1			0			Simple hysterectomy	49	2013-02-28						2018-10-29	1		(-)
205	1	98.6667	0	1	98.6667	0	1					1	2010-05-18	17.46	16.929	31.5315	0	1	AIS	HSIL	1			0			Simple hysterectomy	191	2010-11-25						2018-06-25	1		(-)
206	1	82.3	1		88.4667	0	1					1	2011-05-27	21.34	14.1075	47.6027	0	1	SCC		1	1	1	0			Simple hysterectomy	49	2011-07-15		1	2018-02-28	SCC of vaginal stump	Radiotherapy	2018-09-01		radiotherapy	(-)
207	1	20.4	0	1	20.4	0	1					1	2014-08-15	17.46	32.6056	36.0932	0	1	AIS	HSIL	1			1	AIS	ectocervical	Simple hysterectomy	32	2014-09-16						2016-04-18	1		(-)
208												1	2007-04-06	12.61	23.2897	49.789	0	1	AIS	HSIL	1			0			Simple hysterectomy	105	2007-07-20
209												1	2003-08-11	28.13	33.5372	42.8849	0	1	SCC		1	3	2	0			Simple hysterectomy	39	2003-09-19
210												1	2007-07-03	20	23.2897	41.8	0	1	SCC		1	3	1	1	SCC	endocervical	Simple hysterectomy	79	2007-09-20
211												1	2011-05-27	16.49	25.3935	48.1178	0	1	SCC		1	1	1	0			Simple hysterectomy	49	2011-07-15
212												1	2007-09-10	17.46	13.9738	49.7945	1	1	SCC		1	4	2	0			Simple hysterectomy	46	2007-10-26
213												1	2004-08-03	14.55	38.1951	41.6548	0	1	SCC		1	2	2	0			Simple hysterectomy	28	2004-08-31
214												1	2007-07-03	16.49	27.0161	38.3507	0	1	ADC	HSIL	1	6	1.5	0			Simple hysterectomy	28	2007-07-31
215												1	2002-04-12	11.64	31.674	45.5671	0	1	SCC		0	1	3	1	SCC	endocervical	Simple hysterectomy	28	2002-05-10
216												1	2003-03-03	17.46	35.4003	42.0356	0	1	SCC		1	2	1	0			Simple hysterectomy	3	2003-03-06
217												1	2004-06-26	17.46	28.8792	33.5288	0	1	SCC		0	1	2	0			RH	24	2004-07-20
